# Supplementary material for: Control of human cytomegalovirus replication by liver resident natural killer cells
Source: Nat Commun. 2023 Mar 14;14:1409. doi: 10.1038/s41467-023-37181-w (PMC10014884; doi:10.1038/s41467-023-37181-w)
Supplement: Supplementary file 3 — Source Data [file 41467_2023_37181_MOESM3_ESM.xlsx]

## Sheet: Figure 1Phenotype freq
	Frequency of CD56						CD57+						CD2+						NKG2C+						NKG2A+						FceRIg+						CD7+ %						Siglec7+						Adaptive NK cells (NKG2C+Siglec-FceRIg-)
		cNK	lrNK	cNK	lrNK			cNK	lrNK	cNK	lrNK			cNK	lrNK	cNK	lrNK			cNK	lrNK	cNK	lrNK			cNK	lrNK	cNK	lrNK			cNK	lrNK	cNK	lrNK			cNK	lrNK	cNK	lrNK			cNK	lrNK	cNK	lrNK
	40	79.2	11.5				40	45.9	1.15				40	68.4	72.5				40	20	7.18				40	16.7	43.3				40	83.8	66.5				40	92.7	92.5				40	80.7	54.2				40
	110	47.8	32.5				110	48.7	0.16				110	56	54.3				110	22.1	2.07				110	20.8	57.7				110	72.4	100				110	99.1	99.6				110	61.9	76.6				110
	111	72.3	18.4				111	36	0.99				111	52.2	49.1				111	2.17	1.27				111	31	78.3				111	96	92.5				111	100	99.7				111	95.6	74.8				111
	112	78.4	8.76				112	60.8	0.89				112	60.4	60.8				112	26.4	2.16				112	24.3	73				112	83.7	93.7				112	99.3	99.4				112	88.8	89.9				112
	113	44.4	39.6				113	51.2	0.39				113	80.2	74.1				113	14.1	5.66				113	29.1	44.6				113	87.8	96.2				113	99.5	99.9				113	44.3	59.9				113
	104	33.7	48.8				104	67.1	2.46				104	48.8	68.3				104	0.81	1.76				104	23.9	55.5				104	96.8	95.4				104	99.9	99.9				104	92.5	71.8				104
	101	43.3	45.7				101	76.1	1.44				101	80.5	88.3				101	31.1	5.36				101	11.8	65.1				101	87.8	97.1				101	99.7	99.9				101	59.8	80.8				101
	105	58.1	30.1				105	63.2	0.29				105	56.3	54.3				105	3.35	1.65				105	51	86.2				105	98.4	100				105	100	100				105	98.2	91.3				105
	49	34.6	47.3				49	55.6	0.32				49	80.1	76.9				49	0.22	0.11				49	41.2	71.2				49	85.9	99.4				49	98.2	99.9				49	90.9	93.5				49
	37	50.8	42.9				37	56.5	1.46				37	83.9	69.9				37	10.1	5.68				37	22.4	50.7				37	71.9	74				37	99.6	99.8				37	47.9	67.1				37
	39	33.4	58.2				39	18.5	0.76				39	82.7	78.9				39	13.1	5.38				39	50.8	66.9				39	75.3	100				39	99.7	99.7				39	67.1	63				39
	46	45	46.2				46	76.9	2.88				46	84.5	84.1				46	29.1	25.4				46	42.5	62.9				46	95.4	100				46	99.9	98.9				46	82.7	67				46
	106			69.7	21.8		106			75.4	3.92		106			59.5	52.9		106			12.8	7.95		106			46.9	80.2		106			97.4	88.5		106			100	96.5		106			96.9	82.7		106
	108			32.7	56.5		108			67.5	0.16		108			47.7	58.8		108			0.63	0.45		108			22.6	58.2		108			99.4	100		108			99.7	99.9		108			94.6	82.8		108
	102			35.3	47.9		102			80.5	0.75		102			47.3	55.5		102			7.58	2.64		102			49.1	85.9		102			98.4	100		102			99.8	99.7		102			91	74.8		102
	103			47.5	22.6		103			37.8	0.49		103			77.8	70.1		103			0.72	1.44		103			48.2	83		103			98.4	99.9		103			99.7	99.5		103			96.5	89		103
	109			24.2	56		109			53.6	0.26		109			31.9	28.8		109			5.02	5		109			52	89.2		109			99	98.5		109			99.5	98.7		109			96.1	95		109
	107			25.4	65.7		107			54.5	0.31		107			72.7	66.3		107			8.23	6.39		107			56.6	78.9		107			90.3	100		107			99.9	99.8		107			84.5	72.5		107
mean		51.75	35.83	39.1333	45.0833			54.7083	1.09917	61.55	0.981667			69.5	69.2917	56.15	55.4			14.3792	5.30667	5.83	3.97833			30.4583	62.95	45.9	79.2333			86.2667	92.9	97.15	97.8167			98.9667	99.1	99.7667	99.0167			75.8667	74.1583	93.2667	82.8
																																					CD7+ MFI
																																						cNK	lrNK	cNK	lrNK
																																					40	5180	12212
																																					110	4566	11613
																																					111	8045	17946
																																					112	6267	23482
																																					113	5544	13481
																																					104	5580	16458
																																					101	8755	21160
																																					105	9406	18764
																																					49	9729	21512
																																					37	7365	18073
																																					39	10156	17246
																																					46	10772	19807
																																					106			7612	19576
																																					108			4193	14416
																																					102			10796	19901
																																					103			8299	19529
																																					109			9364	24046
																																					107			10554	21975
[truncated: 4 more columns]

## Sheet: Figure 2 VDA
			Cell assoc Merlin						Cell free Merlin
		Donor ID	Seropos lrNK	seropos cNK	seroneg lrNK	seroneg cNK			Seropos lrNK	seropos cNK	seroneg lrNK	seroneg cNK
		105 lrnk	85.9356	92.1207				110lrnk	24.3328	63.4753
		112	43.4	93.3494				105 lrnk	49.2594	48.1859
		46	17.158	79.6746				112 lrnk	43.7553	67.3573
		110	79.2314	79.209				46	13.428	77.9642
		37	21.2362	32.1932				37	19.0287	16.152
		39	19.224	29.2022				39	12.9345	37.1454
		49	19.0856	34.0354				49	19.513	38.6135
		104	28.7773	32.2823				104	26.3168	17.8935
		111	25.7641	40.7808				111	17.7595	30.5867
		107 lrnk			46.8832	69.8947		107 lrnk			79.5651	88.9175
		102			72.0547	93.8882		102			61.3156	86.076
		103			68.5464	115.357		103			55.039	77.1006
		106			56.6269	102.279		106			42.9816	66.3883
		mean	37.7569	56.9831	61.0278	95.3548		mean	25.1476	44.1527	59.7253	79.6206

## Sheet: Figure 3 associations
				CD2					NKG2C
			cNK			lrnk				cNK			lrnk
		%CD2+	cell assoc	cell free	%CD2+	cell assoc	cell free		% NKG2C+	cell assoc	cell free	% NKG2C+	cell assoc	cell free
Seropos	40	68.4			72.5			Seropos	20			7.18
	110	56	79.209	63.4753	54.3	79.2314	24.3328		22.1	79.209	63.4753	2.07	79.2314	24.3328
	111	52.2	40.7808	30.5867	49.1	25.7641	17.7595		2.17	40.7808	30.5867	1.27	25.7641	17.7595
	112	60.4	93.3494	67.3573	60.8	43.4	43.7553		26.4	93.3494	67.3573	2.16	43.4	43.7553
	113	80.2			74.1				14.1			5.66
	104	48.8	32.2823	17.8935	68.3	28.7773	26.3168		0.81	32.2823	17.8935	1.76	28.7773	26.3168
	101	80.5			88.3				31.1			5.36
	105	56.3	92.1207	48.1859	54.3	85.9356	49.2594		3.35	92.1207	48.1859	1.65	85.9356	49.2594
	49	80.1	34.0354	38.6135	76.9	19.0856	19.513		0.22	34.0354	38.6135	0.11	19.0856	19.513
	37	83.9	32.1932	16.152	69.9	21.2362	19.0287		10.1	32.1932	16.152	4.33	21.2362	19.0287
	39	82.7	29.2022	37.1454	78.9	19.224	12.9345		13.1	29.2022	37.1454	5.38	19.224	12.9345
	46	84.5	79.6746	77.9642	84.1	17.158	13.428		29.1	79.6746	77.9642	25.4	17.158	13.428
seroneg	106	59.5	102.279	66.3883	52.9	56.6269	42.9816	seroneg	12.8	102.279	66.3883	7.95	56.6269	42.9816
	108	47.7			58.8				0.63			0.45
	102	47.3	93.8882	86.076	55.5	72.0547	61.3156		7.58	93.8882	86.076	2.64	72.0547	61.3156
	103	77.8	115.357	77.1006	70.1	68.5464	55.039		0.72	115.357	77.1006	1.44	68.5464	55.039
	109	31.9			28.8				5.02			5
	107	72.7	69.8947	88.4292	66.3	46.8832	79.5651		8.23	69.8947	88.4292	6.39	46.8832	79.5651

## Sheet: Figure 4 clinical outcomes
	Fig 4A	in vitro control vs clinical outcome				Fig 4B	NKG2C expression vs clinical outcome				Fig 4C	lrNK CD2 expression vs clinical outcome
	Donor ID	Peak virus load	in vitro control			Donor ID	Peak virus load	% NKG2C cNK	% NKG2C lrNK		Donor ID	Peak virus load	CD2 MFI	% CD2
	37	224	21.2362			37	224	10.1	5.68		37	224	2744	69.9
	39	2703	19.224			39	2703	13.1	6.36		39	2703	1728	78.9
	40	316				40	316	20	6.04		40	316	1079	72.5
	46		17.158			46					46
	49	4836	19.0856			49	4836	0.22	0.14		49	4836	2017	76.9
	101	270				101	270	31.1	5		101	270	3626	88.3
	104	4800	28.7773			104	4800	0.81	1.86		104	4800	3052	68.3
	105	5600	85.9356			105	5600	3.35	2.2		105	5600	1652	54.3
	108					108					108
	109					109					109
	110	8500	79.2314			110	8500	22.1	2.05		110	8500	883	54.3
	111	2900	25.7641			111	2900	2.17	1.59		111	2900	1343	49.1
	112	1500	43.4			112	1500	26.4	3.53		112	1500	1802	60.8

## Sheet: Figure 5 CD2+ lrNK cells contro
		Bulk lrNK	CD2- lrNK	CD2+ lrNK			Bulk lrNK	CD2- lrNK	CD2+ lrNK
	105	22.7343	55.2639	24.3778		102	17.7306	16.0205	22.2193
	112		20.9197	18.9211		RL13	11.4951	13.2063	18.2078
	46		12.7312	11.5653
	RL25	8.64653	66.8786	16.8783
	RL10		48.6351	16.868
	RL15		23.0129	16.1115
	RL21	10.3264	19.2794	10.4575
	RL24		26.873	11.5887
	mean	13.9024	34.1992	15.846			14.6128	14.6134	20.2136

## Sheet: Figure 6 CD2 blockade inhibits 
	aCD2 (ug/ml)	LrNK
	1000	1.95607	2.1628
	500	1.61362	1.68081
	100	1.11057	1.12235
	20	1.16028	1.24155
	no	1.03138	0.982653

## Sheet: Fig S1 liver NK MFI
	CD57 MFI						CD2 MFI						NKG2A MFI						NKG2C MFI						FceRIg MFI						Siglec7 MFI
		cNK	lrNK	cNK	lrNK			cNK	lrNK	cNK	lrNK			cNK	lrNK	cNK	lrNK			cNK	lrNK	cNK	lrNK			cNK	lrNK	cNK	lrNK			cNK	lrNK	cNK	lrNK
	40	2476	1090				40	1184	1079				40	710	1204				40	2319	1099				40	3299	1579				40	3686	1624
	110	1085	1156				110	840	883				110	879	1249				110	2206	948				110	1603	733				110	2310	1667
	111	1405	1686				111	1570	1343				111	1112	2877				111	1199	857				111	2599	1078				111	5938	1899
	112	4216	1602				112	1829	1802				112	998	1976				112	1924	755				112	3754	3319				112	5701	2283
	113	2090	904				113	1725	1725				113	996	1237				113	1008	1006				113	3234	2029				113	1942	1360
	104	4913	986				104	1415	3052				104	730	2279				104	1061	1016				104	3339	1381				104	3878	2010
	101	18808	897				101	2471	3626				101	848	2111				101	2894	1567				101	4435	2639				101	3253	2766
	105	4016	2650				105	1213	1652				105	807	2877				105	952	1141				105	2442	819				105	7284	2387
	49	9773	1418				49	2140	2017				49	1538	3554				49	755	745				49	3016	2177				49	6213	2337
	37	11020	3785				37	1748	2744				37	1063	2391				37	1570	1000				37	2495	1573				37	3273	2227
	39	3227	1183				39	1942	1728				39	2509	3708				39	807	901				39	1117	828				39	3525	1453
	46	17286	1846				46	2185	3386				46	1526	3299				46	1738	1330				46	1515	764				46	2505	1415
	106			7111	2002		106			1767	2495		106			1097	2899		106			1049	1172		106			4976	1432		106			4547	1588
	108			2641	1189		108			1310	2007		108			699	1453		108			777	978		108			2539	1381		108			3769	1957
	102			6866	3823		102			1451	2091		102			1053	2821		102			857	857		102			3305	1074		102			3975	1470
	103			3769	1117		103			2614	2804		103			1132	2396		103			673	798		103			3476	1529		103			5018	1764
	109			5500	2416		109			1632	2485		109			1110	3816		109			1246	1312		109			6028	2998		109			6806	2854
	107			5862	1547		107			1884	2185		107			1202	2691		107			842	884		107			4167	1709		107			3585	1670

## Sheet: Fig S2 kidney NK phenotype
	NKG2C %						NKG2A %						CD2 %						CD7 MFI						FceRIg %						Siglec7 %						CD57 %						Adaptive NK cells %
		cNK neg	LrNK neg	cNK pos	LrNK pos			cNK neg	LrNK neg	cNK pos	LrNK pos			cNK neg	LrNK neg	cNK pos	LrNK pos			cNK neg	LrNK neg	cNK pos	LrNK pos			cNK neg	LrNK neg	cNK pos	LrNK pos			cNK neg	LrNK neg	cNK pos	LrNK pos			cNK neg	LrNK neg	cNK pos	LrNK pos			cNK neg	LrNK neg	cNK pos	LrNK pos
	60408204	4	8.23				60408204	62.5	83.8				60408204	79	75.7				60408204	7263	9881				60408204	19	1.7				60408204	91.2	77				60408204	30.2	1.39				60408204	0.85	1.99
	60046173	2.78	18.7				60046173	17.8	58.3				60046173	53	81.7				60046173	8367	14427				60046173	30.7	9.52				60046173	80.8	70				60046173	42.4	0.93				60046173	0.74	2.56
	Perf 25_11_2020	1.3	1.05				Perf 25_11_2020	32.7	49.3				Perf 25_11_2020	71.8	67.4				Perf 25_11_2020	6186	7158				Perf 25_11_2020	97.2	73.7				Perf 25_11_2020	83.7	60				Perf 25_11_2020	38.3	13				Perf 25_11_2020	0.17	1.05
	MRN60585236	0.89	5.66				MRN60585236	21	47.2				MRN60585236	67.1	69.8				MRN60585236	5093	6015				MRN60585236	97	75.5				MRN60585236	90.8	66				MRN60585236	10.9	0.37				MRN60585236	0.12	1.89
	"PMBC1" 18_12	6.7	11.2				"PMBC1" 18_12	46.9	77.2				"PMBC1" 18_12	55.9	72.4				"PMBC1" 18_12	8262	11403				"PMBC1" 18_12	96.3	71.4				"PMBC1" 18_12	94.5	94.6				"PMBC1" 18_12	57.3	0.13				"PMBC1" 18_12	0.41	0.41
	60509593			61.5	34.6		60509593			17.3	46		60509593			95.7	92.3		60509593			2542	9258		60509593			24.1	36.2		60509593			37	20		60509593			67.3	24.1		60509593			55.1	13.1
	Col 290519			12.3	17.1		Col 290519			62.3	75.5		Col 290519			82.8	88.7		Col 290519			8822	13089		Col 290519			38.7	6.09		Col 290519			92.1	68.7		Col 290519			10.5	4.37		Col 290519			1.3	4.35
	Kidney perf 14_12_2020			18	44.6		Kidney perf 14_12_2020			60.6	45.4		Kidney perf 14_12_2020			67.9	82.4		Kidney perf 14_12_2020			4272	6957		Kidney perf 14_12_2020			89.4	60.8		Kidney perf 14_12_2020			79.9	39.2		Kidney perf 14_12_2020			39.2	9.26		Kidney perf 14_12_2020			8.74	33.8
	"PBMC2" 28_12_20			7.99	7.69		"PBMC2" 28_12_20			60.3	61.8		"PBMC2" 28_12_20			74.5	61.5		"PBMC2" 28_12_20			3176	7095		"PBMC2" 28_12_20			55.5	61.5		"PBMC2" 28_12_20			66.3	53.8		"PBMC2" 28_12_20			60.6	7.27		"PBMC2" 28_12_20			4.9	0

## Sheet: Fig S3 Decidual NK
	NKG2C %									CD2 %									CD57 %									FceRIg MFI									Siglec7 %									CD7 %
	cNK pos	dNK1 pos	dNK2 pos	dNK3 pos	cNK neg	dNK1 neg	dNK2 neg	dNK3 neg		cNK pos	dNK1 pos	dNK2 pos	dNK3 pos	cNK neg	dNK1 neg	dNK2 neg	dNK3 neg		cNK pos	dNK1 pos	dNK2 pos	dNK3 pos	cNK neg	dNK1 neg	dNK2 neg	dNK3 neg		cNK pos	dNK1 pos	dNK2 pos	dNK3 pos	cNK neg	dNK1 neg	dNK2 neg	dNK3 neg		cNK pos	dNK1 pos	dNK2 pos	dNK3 pos	cNK neg	dNK1 neg	dNK2 neg	dNK3 neg		cNK pos	dNK1 pos	dNK2 pos	dNK3 pos
	19.8	23.1	11.7	3.22						74.3	45.7	76	53.2						53	1.43	10.4	0.78						18261.4	55476.7	29778.8	34543.1						57.7	31.4	18.3	16.8						90.4	53.8	83	95.8
	6.25	18.8	13	10.7						62.3	62.3	64.6	34.6						37.3	11.3	5.27	2.06						12373.9	16600	10342.8	9495.72						70.8	64.2	30.7	13.1						94.8	80.4	85.1	97.9
	4.09	13.2	8.62	4.27						59.2	41.9	69.2	58.1						22.1	4.5	3.55	1.02						17282	18192	7956	9147						81.9	37.4	41.8	36.1						97.5	51	95.2	98.8
	28.8	10.9	34.9	15.6						70.3	42.5	80.4	52.7						32.5	20	12.1	3.41						28570	19198	10147	9059						51.9	35	9.7	5.3						97.6	20.1	94.4	98
	4.47	13.3	7.41	5.34						70.1	53.2	80.8	52.5						36.5	11.8	13.4	6.18						12228	16539	7475	6907						52.3	18.7	17.3	4.7						94.9	20.6	96.4	98.5
	4.9	7.89	13.5	4.49						50.4	67.6	67.5	31.9						24.9	0	2.39	1						17114	20261	8489	7333						69.2	32.4	12	9.6						95	30.3	83.6	94.2
	6.19	0	5.1	2.41						57.8	58.3	73.6	39.5						17	4.17	1.31	0.16						12529	29210	7091	6369						76.3	37.5	23.8	22.7						57.5	72.7	76.1	42.9
					4.86	17.9	16.3	6.49						53.8	33.3	84	56.8						13.5	0	0.84	0.22						19225.4	50871.6	19871.3	14456.5		44.7	28	12.6	6.9
					1.94	6.25	0.16	0						52.7	31.9	66.9	38.9						29.8	8.51	1.43	0.19						22513	38394	7457	7656						78.2	100	58.6	42.7
					10.3	5.92	11.5	3.59						65.8	45.2	71.3	44.7						18.5	2.15	1.6	0.35						11233	22903	4759	4425						84.3	29.8	30.5	22.9
					2.03	3.98	5.65	1.05						64.4	56.6	85.3	58.2						15.7	5.74	1.53	0.83															67	48.6	22.6	13.1
					11.3	6.98	26.9	17.8																																	62.7	33.3	13.8	8.7
[truncated: 20 more columns]

## Sheet: Fig S5 correlation NK-virus
	cell assoc. vs cell free lrNK				cell assoc. vs cell free cNK				cell assoc. cNK vs lrNK				cell free cNK vs lrNK
		cell assoc.	cell free			cell assoc.	cell free			cell assoc. cNK	cell assoc. lrNK			cell free cNK	cell free lrNK
	110	0.792314	0.243328		110	0.79209	0.634753		110	0.79209	0.792314		110	0.634753	0.243328
	105	0.859356	0.492594		105	0.921207	0.48186		105	0.921207	0.859356		105	0.48186	0.492594
	112	0.434	0.437553		112	0.933494	0.673574		112	0.933494	0.434		112	0.673574	0.437553
	46	0.17158	0.13428		46	0.796746	0.779642		46	0.796746	0.17158		46	0.779642	0.13428
	37	0.212362	0.190287		37	0.321932	0.16152		37	0.321932	0.212362		37	0.16152	0.190287
	39	0.19224	0.129345		39	0.292022	0.371454		39	0.292022	0.19224		39	0.371454	0.129345
	49	0.190856	0.19513		49	0.340354	0.386135		49	0.340354	0.190856		49	0.386135	0.19513
	104	0.287773	0.263169		104	0.322823	0.178935		104	0.322823	0.287773		104	0.178935	0.263169
	111	0.257641	0.177595		111	0.407808	0.305866		111	0.407808	0.257641		111	0.305866	0.177595
	107	0.468832	0.795651		107	0.698947	0.884292		107	0.698947	0.468832		107	0.884292	0.795651
	102	0.720547	0.613156		102	0.938882	0.86076		102	0.938882	0.720547		102	0.86076	0.613156
	103	0.685464	0.55039		103	1.15357	0.771006		103	1.15357	0.685464		103	0.771006	0.55039
	106	0.566269	0.429816		106	1.02279	0.663883		106	1.02279	0.566269		106	0.663883	0.429816

[truncated: 9 more sheets: Fig S6 HSV spread, Fig S7 IL15 induced production , Fig S8 A trend was observed bet, Fig S9 CD2 blockade inhibits co, Fig S10 NKG2C block, Fig S11 NKG2C sort , Fig S12 Association of NKG2C an, Fig S13 Association of NKG2C an, Table S1]
